# Supplementary material for: A Presurgical Study of Curcumin Combined with Anthocyanin Supplements in Patients with Colorectal Adenomatous Polyps
Source: Int J Mol Sci. 2021 Oct 13;22(20):11024. doi: 10.3390/ijms222011024 (PMC8539981; doi:10.3390/ijms222011024)
Supplement: Supplementary file 1 [file ijms-22-11024-s001.zip]

Archive with 1 entries (1 files):
- ijms-1393016-supplementary.pdf
